# Supplementary material for: Mated Progeny Production Is a Biomarker of Aging in Caenorhabditis elegans
Source: G3 (Bethesda). 2013 Oct 18;3(12):2219–32. doi: 10.1534/g3.113.008664 (PMC3852384; doi:10.1534/g3.113.008664)
Supplement: Supporting Information [file supp_g3.113.008664_TableS1.xlsx]

## Sheet: Table S1
	Table S1: 95% confidence intervals for Pearson correlation values for WT hermaphrodites.
			RS†	MS†	PS†	LS†
	Self-fertile‡	Brood†	-0.15 to 0.33	-0.29 to 0.19	-0.38 to 0.09	-0.39 to 0.08
		RS†	-	-0.31 to 0.17	-0.30 to 0.18	-0.26 to 0.22
		MS†	-	-	0.36 to 0.70	0.22 to 0.61
		PS†	-	-	-	0.79 to 0.91
	WT‡	Brood†	0.49 to 0.77	0.21 to 0.61	0.18 to 0.60	0.04 to 0.49
		RS†	-	-0.10 to 0.39	0.00 to 0.46	-0.14 to 0.34
		MS†	-	-	0.17 to 0.59	-0.03 to 0.44
		PS†	-	-	-	0.80 to 0.92
	Each line shows the 95% confidence interval for the Pearson correlation values
	between the two indicated life-history traits as reported in Table 2.
	†Brood-Total number of live progeny; RS-Reproductive Span; MS-Body Movement
	Span; PS-Pharyngeal Pumping Span; LS-Life Span
	‡WT hermaphrodites were self-fertile (unmated) or mated to WT males.
															0.49 to 0.77	0.21 to 0.61	0.18 to 0.60	0.04 to 0.49
																-0.10 to 0.39	0.00 to 0.46	-0.14 to 0.34
																	0.17 to 0.59	-0.03 to 0.44
																		0.80 to 0.92
