# Supplementary material for: Mated Progeny Production Is a Biomarker of Aging in Caenorhabditis elegans
Source: G3 (Bethesda). 2013 Oct 18;3(12):2219–32. doi: 10.1534/g3.113.008664 (PMC3852384; doi:10.1534/g3.113.008664)
Supplement: Supporting Information [file supp_g3.113.008664_TableS2.xlsx]

## Sheet: Table S2
	Table S2: 95% confidence intervals for Pearson correlation values for cumulative progeny production
	Cumulative Progeny Production (Days)
			1	1-2	1-3	1-4	1-5	1-6	1-7	1-8	1-9	1-10	1-11
	Mated	RS‡	-0.12 to 0.36	-0.08 to 0.40	0.06 to 0.51	0.09 to 0.53	0.19 to 0.60	0.31 to 0.68	0.40 to 0.73	0.45 to 0.76	0.47 to 0.77	0.48 to 0.77	0.48 to 0.77
		MS‡	0.18 to 0.59	0.31 to 0.68	0.28 to 0.66	0.31 to 0.67	0.27 to 0.65	0.23 to 0.63	0.21 to 0.62	0.21 to 0.61	0.21 to 0.61	0.21 to 0.61	0.21 to 0.61
		PS‡	-0.03 to 0.44	0.10 to 0.54	0.11 to 0.55	0.15 to 0.58	0.16 to 0.58	0.18 to 0.59	0.18 to 0.59	0.18 to 0.59	0.18 to 0.59	0.18 to 0.60	0.18 to 0.60
		LS‡	-0.12 to 0.36	-0.03 to 0.44	-0.02 to 0.45	0.02 to 0.48	0.05 to 0.50	0.06 to 0.51	0.04 to 0.50	0.04 to 0.49	0.04 to 0.49	0.04 to 0.49	0.04 to 0.49
	Self-fertile	RS‡	-0.41 to 0.06	-0.48 to -0.03	-0.24 to 0.24	-0.19 to 0.28	-0.17 to 0.31	-0.15 to 0.32	-0.15 to 0.33	-	-	-	-
		MS‡	-0.32 to 0.16	-0.23 to 0.25	-0.28 to 0.20	-0.29 to 0.19	-0.29 to 0.19	-0.29 to 0.19	-0.29 to 0.19	-	-	-	-
		PS‡	-0.35 to 0.13	-0.30 to 0.17	-0.39 to 0.08	-0.37 to 0.10	-0.37 to 0.10	-0.38 to 0.09	-0.38 to 0.09	-	-	-	-
		LS‡	-0.37 to 0.10	-0.35 to 0.12	-0.40 to 0.06	-0.38 to 0.08	-0.39 to 0.08	-0.39 to 0.08	-0.39 to 0.08	-	-	-	-
	Numbers are the 95% confidence intervals for the Pearson correlation values between the indicated span and the cumulative progeny production during the indicated days as reported in
	Table 4.
	‡RS-Reproductive Span; MS-Body Movement Span; PS-Pharyngeal Pumping Span; LS-Life Span
