# Supplementary material for: Mated Progeny Production Is a Biomarker of Aging in Caenorhabditis elegans
Source: G3 (Bethesda). 2013 Oct 18;3(12):2219–32. doi: 10.1534/g3.113.008664 (PMC3852384; doi:10.1534/g3.113.008664)
Supplement: Supporting Information [file supp_g3.113.008664_TableS3.xlsx]

## Sheet: Table S3
	Table S3: 95% confidence intervals for Pearson correlation values for daily progeny production
	Daily Progeny Production (Days)
			1	2	3	4	5	6	7	8	9	10	11
	Mated	RS‡	-0.12 to 0.36	-0.10 to 0.38	0.19 to 0.60	0.05 to 0.50	0.34 to 0.70	0.68 to 0.87	0.84 to 0.94	0.83 to 0.93	0.69 to 0.88	0.51 to 0.79	0.33 to 0.69
		MS‡	0.18 to 0.59	0.33 to 0.69	0.13 to 0.56	0.19 to 0.60	-0.01 to 0.46	-0.08 to 0.40	-0.11 to 0.37	-0.12 to 0.37	-0.01 to 0.46	-0.01 to 0.45	-0.01 to 0.46
		PS‡	-0.03 to 0.44	0.14 to 0.56	0.05 to 0.50	0.14 to 0.57	0.07 to 0.52	0.02 to 0.48	-0.02 to 0.45	-0.02 to 0.45	0.04 to 0.49	0.02 to 0.48	-0.05 to 0.42
		LS‡	-0.12 to 0.36	0.00 to 0.47	-0.04 to 0.43	0.06 to 0.51	0.03 to 0.49	-0.06 to 0.42	-0.15 to 0.33	-0.15 to 0.34	-0.09 to 0.39	-0.12 to 0.36	-0.20 to 0.29
	Self-fertile	RS‡	-0.40 to 0.06	-0.46 to -0.02	0.06 to 0.50	0.18 to 0.59	0.52 to 0.79	0.46 to 0.76	0.21 to 0.61	-	-	-	-
		MS‡	-0.32 to 0.16	-0.19 to 0.29	-0.32 to 0.15	-0.26 to 0.22	-0.30 to 0.17	-0.24 to 0.24	-0.18 to 0.29	-	-	-	-
		PS‡	-0.35 to 0.13	-0.28 to 0.20	-0.39 to 0.08	-0.10 to 0.37	-0.30 to 0.18	-0.40 to 0.06	-0.23 to 0.25	-	-	-	-
		LS‡	-0.37 to 0.10	-0.32 to 0.16	-0.37 to 0.10	-0.09 to 0.38	-0.31 to 0.17	-0.38 to 0.09	-0.29 to 0.19	-	-	-	-
	Numbers are the 95% confidence intervals for the Pearson correlation values between the indicated span and the daily progeny production during the indicated days as reported in Table 5.
	‡RS-Reproductive Span; MS-Body Movement Span; PS-Pharyngeal Pumping Span; LS-Life Span
