# Supplementary material for: Mated Progeny Production Is a Biomarker of Aging in Caenorhabditis elegans
Source: G3 (Bethesda). 2013 Oct 18;3(12):2219–32. doi: 10.1534/g3.113.008664 (PMC3852384; doi:10.1534/g3.113.008664)
Supplement: Supporting Information [file supp_g3.113.008664_TableS4.xlsx]

## Sheet: Table S4
		Table S4: 95% confidence intervals for Pearson correlation values comparing
		early and late reproduction
		Cumulative Late Reproduction (Days)‡
			6-11	7-11	8-11	9-11	10-11
	Cumulative Early Reproduction (Days)†	1-2	-0.03 to 0.44	-0.01 to 0.46	-0.01 to 0.45	0.09 to 0.53	0.06 to 0.51
		1-3	0.14 to 0.57	0.12 to 0.56	0.09 to 0.53	0.14 to 0.57	0.09 to 0.53
		1-4	0.23 to 0.63	0.17 to 0.59	0.12 to 0.55	0.14 to 0.57	0.07 to 0.52
		1-5	0.39 to 0.72	0.29 to 0.66	0.22 to 0.62	0.20 to 0.61	0.09 to 0.53
		Numbers are the 95% confidence intervals for the Pearson correlation values
		reported in Table 6.
		†Cumulative progeny production for each animal was calculated from day 1 through
		the indicated endpoint.
		‡Cumulative progeny production for each animal was calculated from the indicated
		start point through day 11.
